# Supplementary material for: Electrically Conductive Micropatterned Polyaniline-Poly(ethylene glycol) Composite Hydrogel
Source: Materials (Basel). 2021 Jan 8;14(2):308. doi: 10.3390/ma14020308 (PMC7827658; doi:10.3390/ma14020308)
Supplement: Supplementary file 1 [file materials-14-00308-s001.zip]

Archive with 1 entries (1 files):
- materials-1047802-supplementary.pdf
